# Supplementary material for: Management and Prognosis of Cardiac Metastatic Merkel Cell Carcinoma: A Case–Control Study and Literature Review
Source: Cancers (Basel). 2022 Nov 30;14(23):5914. doi: 10.3390/cancers14235914 (PMC9741306; doi:10.3390/cancers14235914)
Supplement: Supplementary file 1 [file cancers-14-05914-s001.zip]

Archive with 1 entries (1 files):
- cancers-1991981-supplementary.pdf
